# Supplementary material for: Emissions Reduction Strategies for the Orange and Cherry Industries in New South Wales
Source: Foods. 2023 Sep 5;12(18):3328. doi: 10.3390/foods12183328 (PMC10527705; doi:10.3390/foods12183328)
Supplement: Supplementary file 1 [file foods-12-03328-s001.zip]

Archive with 1 entries (1 files):
- foods-2539606-supplementary.pdf
